# Supplementary material for: Long-term safety of rituximab induced peripheral B-cell depletion in autoimmune neurological diseases
Source: PLoS One. 2018 Jan 8;13(1):e0190425. doi: 10.1371/journal.pone.0190425 (PMC5757948; doi:10.1371/journal.pone.0190425)
Supplement: S1 Fig — (XLSX) [file pone.0190425.s001.xlsx]

## Sheet: Sheet1
			Rituximab Group (n=23)
Gender	Age	Dx	Cycles	Duration (months)	CD19	Infections AE	Infections SAE	Malignancy
F	28	NMO	7	36	0	1	0	0
F	38	NMO	9	48	0	2	1	0
F	29	NMO	11	60	0	1	0	0
F	35	NMO	11	60	0	2	0	0
F	47	MG	7	36	0	1	0	0
M	43	MS	8	42	0	0	0	0
F	44	MS	8	42	0	2	0	0
M	43	NMO	11	60	0	0	0	0
F	41	NMO	7	36	0	1	0	0
F	44	MG	8	42	0	0	0	0
F	49	MS	9	48	0	1	0	0
F	32	NMO	11	60	0	1	0	0
M	37	NMO	13	72	0	2	0	0
M	21	NMO	9	48	0	0	0	0
F	62	NMO	9	48	0	1	2	0
M	49	MS	13	72	0	0	0	0
M	32	MG	11	60	0	1	0	0
F	53	NMO	8	42	0	0	0	0
F	50	NMO	11	60	0	2	0	0
F	31	NMO	11	60	0	0	1	0
F	37	MS	7	36	0	2	0	0
M	41	NMO	7	36	0	1	0	0
F	33	NMO	13	72	0	3	0	0
	40 (9.5)		9.5 (2.1)	51.1 (12.4)	0	1 (0.9)	0.2 (0.5)	0
						Total: 26	Total: 4
